# Supplementary material for: Splenic volume as a predictor of treatment response in patients with non-small cell lung cancer receiving immunotherapy
Source: PLoS One. 2022 Jul 7;17(7):e0270950. doi: 10.1371/journal.pone.0270950 (PMC9262211; doi:10.1371/journal.pone.0270950)
Supplement: S1 Data — (XLSX) [file pone.0270950.s001.xlsx]

## Sheet: Foglio1
Subject	Sex	Age	Hystology	Therapy	T stage	total_volume_spleen(mm^3)	voxel_dimensions_(x, y, z)_(mm)	total_volume_spleen_post(mm^3)	voxel_dimensions_post(x, y, z)_(mm)	Response	clinical benefit (CB)
NSCLC_IMMUNO-001	F	68	adenocarcinoma	LU-PEMBROLIZUMAB	IVb	211452	("0.82421875", "0.82421875", 3.0)	259267	("0.87890625", "0.87890625", 3.0)	PR	CB
NSCLC_IMMUNO-002	F	72	squamous cell carcinoma	LU-PEMBROLIZUMAB	IIIa	116540	("0.703125", "0.703125", 2.5)	91736.9	("0.853516", "0.853516", 2.5)	SD	CB
NSCLC_IMMUNO-003	M	87	adenocarcinoma	LU-PEMBROLIZUMAB (1ST LINE)	IVb	123591	("0.78125", "0.78125", 3.0)	109499	("0.78125", "0.78125", 3.0)	SD	no CB
NSCLC_IMMUNO-005	F	61	adenocarcinoma	LU-PEMBROLIZUMAB + CARBOPLATIN + PEMETREXED	Iva	80361.9	("0.8203125", "0.8203125", 3.0)	87451.2	("0.78125", "0.78125", 3.0)	PR	CB
NSCLC_IMMUNO-006	M	74	spindle cell carcinoma	LU-PEMBROLIZUMAB (1ST LINE)	IVa	467272	("0.9296875", "0.9296875", 3.0)	439101	("0.91796875", "0.91796875", 3.0)	SD	no CB
NSCLC_IMMUNO-008	F	71	adenocarcinoma	LU-PEMBROLIZUMAB	IVa	391293	("0.818359375", "0.818359375", 3.0)	407686	("0.78125", "0.78125", 3.0)	SD	no CB
NSCLC_IMMUNO-009	F	70	adenocarcinoma	LU-PEMBROLIZUMAB (1ST LINE)	IVa	250564	("0.748046875", "0.748046875", 3.0)	281254	("0.78125", "0.78125", 3.0)	PR	CB
NSCLC_IMMUNO-010	F	54	adenocarcinoma	LU-PEMBROLIZUMAB + CARBOPLATIN + PEMETREXED	IVa	114272	("0.78125", "0.78125", 3.0)	134233	("0.78125", "0.78125", 3.0)	SD	CB
NSCLC_IMMUNO-011	M	62	squamous cell carcinoma	LU-PEMBROLIZUMAB (1ST LINE)	IVb	272206	("0.76171875", "0.76171875", 3.0)	273054	("0.78125", "0.78125", 3.0)	PD	no CB
NSCLC_IMMUNO-013	F	69	adenocarcinoma	LU-PEMBROLIZUMAB	IIIb	181493	("0.701171875", "0.701171875", 3.0)	165976	("0.6640625", "0.6640625", 3.0)	PR	CB
NSCLC_IMMUNO-014	F	74	adenocarcinoma	LU-PEMBROLIZUMAB + CARBOPLATIN + PEMETREXED	IVa	169943	("0.7421875", "0.7421875", 3.0)	171443	("0.75390625", "0.75390625", 3.0)	PR	no CB
NSCLC_IMMUNO-015	F	69	adenocarcinoma	LU-PEMBROLIZUMAB	IVa	277738	("0.80078125", "0.80078125", 3.0)	301951	("0.8203125", "0.8203125", 3.0)	PD	no CB
NSCLC_IMMUNO-016	F	73	adenocarcinoma	LU-PEMBROLIZUMAB (1ST LINE)	IVb	165350	("0.8046875", "0.8046875", 2.0)	158430	("0.775390625", "0.775390625", 2.0)	PD	no CB
NSCLC_IMMUNO-019	M	71	adenocarcinoma	LU-PEMBROLIZUMAB	Iva	138185	("0.859375", "0.859375", 2.99999999999999)	155235	("0.87890625", "0.87890625", 3.0)	SD	no CB
NSCLC_IMMUNO-021	M	73	adenocarcinoma	LU-PEMBROLIZUMAB (1ST LINE)	IV	119909	("0.859375", "0.859375", 3.0)	116429	("0.83984375", "0.83984375", 3.0)	PR	CB
NSCLC_IMMUNO-023	F	73	adenocarcinoma	LU-PEMBROLIZUMAB (EAMS)	IIIa	39692.2	("0.703125", "0.703125", 3.0)	42541.8	("0.703125", "0.703125", 2.5)	SD	CB
NSCLC_IMMUNO-026	F	64	squamous cell carcinoma	LU-PEMBROLIZUMAB	IVa	117484	("0.78125", "0.78125", 3.0)	100411	("0.72265625", "0.72265625", 3.0)	SD	CB
NSCLC_IMMUNO-027	F	59	adenocarcinoma	LU-PEMBROLIZUMAB	IIIa	144672	("0.78125", "0.78125", 3.0)	127901	("0.76171875", "0.76171875", 3.0)	PD	no CB
NSCLC_IMMUNO-028	F	69	adenocarcinoma	LU-PEMBROLIZUMAB (EAMS)	IVa	306310	("0.78125", "0.78125", 3.0)	306648	("0.7421875", "0.7421875", 3.0)	SD	CB
NSCLC_IMMUNO-029	M	79	adenocarcinoma	LU-PEMBROLIZUMAB	IVa	212774	("0.78125", "0.78125", 3.0)	231288	("0.78125", "0.78125", 3.0)	PR	CB
NSCLC_IMMUNO-031	M	62	adenocarcinoma	LU-PEMBROLIZUMAB (1ST LINE)	IVa	290097	("0.8203125", "0.8203125", 3.0)	323297	("0.78125", "0.78125", 3.0)	CR	CB
NSCLC_IMMUNO-032	M	64	squamous cell carcinoma	LU-PEMBROLIZUMAB	IIIa	197655	("0.83984375", "0.83984375", 3.0)	221551	("0.716796875", "0.716796875", 1.5)	PD	no CB
NSCLC_IMMUNO-033	F	59	adenocarcinoma	LU-PEMBROLIZUMAB	IVa	183177	("0.83984375", "0.83984375", 3.0)	229122	("0.78125", "0.78125", 3.0)	PD	no CB
NSCLC_IMMUNO-034	F	56	adenocarcinoma	LU-PEMBROLIZUMAB	IVa	201102	("0.87890625", "0.87890625", 3.0)	158152	("0.78125", "0.78125", 3.0)	PD	no CB
NSCLC_IMMUNO-035	M	86	adenocarcinoma	LU-PEMBROLIZUMAB	IVa	460811	("0.9765625", "0.9765625", 3.0)	415099	("0.8203125", "0.8203125", 3.0)	PR	CB
NSCLC_IMMUNO-036	F	66	adenocarcinoma	LU-PEMBROLIZUMAB	IVb	130441	("0.78125", "0.78125", 3.0)	166890	("0.78125", "0.78125", 3.0)	PD	no CB
NSCLC_IMMUNO-037	M	66	adenocarcinoma	LU-PEMBROLIZUMAB	IIb	207268	("0.78125", "0.78125", 3.0)	209930	("0.6796875", "0.6796875", 3.0)	PD	no CB
NSCLC_IMMUNO-038	F	51	adenocarcinoma	LU-PEMBROLIZUMAB	IIIb	117264	("0.8203125", "0.8203125", 3.0)	141191	("0.8203125", "0.8203125", 3.0)	PD	no CB
NSCLC_IMMUNO-040	M	65	adenocarcinoma	LU-PEMBROLIZUMAB	IVb	132919	("0.77734375", "0.77734375", 3.0)	132082	("0.8203125", "0.8203125", 3.0)	SD	CB
NSCLC_IMMUNO-041	M	55	adenocarcinoma	LU-PEMBROLIZUMAB	IVb	341813	("0.763671875", "0.763671875", 3.0)	293864	("0.87890625", "0.87890625", 3.0)	PD	no CB
NSCLC_IMMUNO-043	F	69	sarcomatoid carcinoma	LU-PEMBROLIZUMAB	IVa	192424	("0.78125", "0.78125", 3.0)	169048	("0.78125", "0.78125", 3.0)	PD	no CB
NSCLC_IMMUNO-044	M	71	squamous cell carcinoma	LU-PEMBROLIZUMAB (EAMS)	IVa	231312	("0.79296875", "0.79296875", 3.0)	212380	("0.76171875", "0.76171875", 3.0)	PR	CB
NSCLC_IMMUNO-047	F	63	adenocarcinoma	LU-PEMBROLIZUMAB	IVa	87647.2	("0.5859375", "0.5859375", 3.0)	80484.7	("0.7421875", "0.7421875", 3.0)	SD	no CB
NSCLC_IMMUNO-048	M	73	adenocarcinoma	LU-PEMBROLIZUMAB	IVa	398463	("0.8203125", "0.8203125", 3.0)	435148	("0.859375", "0.859375", 3.0)	PD	no CB
NSCLC_IMMUNO-049	M	61	adenocarcinoma	LU-PEMBROLIZUMAB (EAMS)	IVa	231497	("0.87890625", "0.87890625", 3.0)	196129	("0.87890625", "0.87890625", 3.0)	PR	no CB
NSCLC_IMMUNO-051	F	75	adenocarcinoma	LU-PEMBROLIZUMAB	IIIB	155640	("0.912109375", "0.912109375", 3.0)	148132	("0.9765625", "0.9765625", 2.0)	PR	CB
NSCLC_IMMUNO-052	M	69	squamous cell carcinoma	LU-PEMBROLIZUMAB	IIIB	130293	("0.7578125", "0.7578125", 3.0)	122200	("0.76171875", "0.76171875", 3.0)	PD	no CB
NSCLC_IMMUNO-053	M	69	adenocarcinoma	LU-PEMBROLIZUMAB	IVa	316645	("0.875", "0.875", 3.0)	337292	("0.9765625", "0.9765625", 3.0)	SD	CB
NSCLC_IMMUNO-054	F	77	adenocarcinoma	LU-PEMBROLIZUMAB	IVa	121223	("0.78125", "0.78125", 3.0)	129417	("0.78125", "0.78125", 3.0)	PD	no CB
NSCLC_IMMUNO-056	M	66	adenocarcinoma	LU-PEMBROLIZUMAB	IIIa	138704	("0.78125", "0.78125", 3.0)	153129	("0.78125", "0.78125", 3.0)	SD	CB
NSCLC_IMMUNO-057	F	76	adenocarcinoma	LU-PEMBROLIZUMAB	IVb	136582	("0.78125", "0.78125", 3.0)	130873	("0.751953125", "0.751953125", 3.0)	PR	CB
NSCLC_IMMUNO-058	M	78	adenocarcinoma	LU-PEMBROLIZUMAB	IIIb	181467	("0.7421875", "0.7421875", 3.0)	180884	("0.875", "0.875", 3.0)	PR	CB
NSCLC_IMMUNO-059	M	58	adenocarcinoma	LU-PEMBROLIZUMAB	IVa	183604	("0.78125", "0.78125", 3.0)	176975	("0.87890625", "0.87890625", 3.0)	PR	CB
NSCLC_IMMUNO-060	F	71	adenocarcinoma	LU-PEMBROLIZUMAB	IVa	209394	("0.8203125", "0.8203125", 3.0)	169372	("0.8203125", "0.8203125", 3.0)	PD	no CB
NSCLC_IMMUNO-061	M	67	adenocarcinoma	LU-PEMBROLIZUMAB (3 WEEKLY)	IVa	437539	("0.9765625", "0.9765625", 3.0)	454622	("0.9765625", "0.9765625", 3.0)	SD	CB
NSCLC_IMMUNO-065	F	67	adenocarcinoma	LU-PEMBROLIZUMAB (1ST LINE)	IVa	153011	("0.87890625", "0.87890625", 3.0)	150421	("0.78125", "0.78125", 3.0)	PR	CB
NSCLC_IMMUNO-068	M	54	squamous cell carcinoma	LU-PEMBROLIZUMAB	IVa	297588	("0.9375", "0.9375", 3.0)	306227	("0.87890625", "0.87890625", 3.0)	PD	no CB
NSCLC_IMMUNO-069	F	88	adenocarcinoma	LU-PEMBROLIZUMAB (1ST LINE)	IVa	269999	("0.73046875", "0.73046875", 3.0)	281108	("0.875", "0.875", 3.0)	SD	CB
NSCLC_IMMUNO-070	F	54	adenocarcinoma	LU-PEMBROLIZUMAB	IVa	109805	("0.7421875", "0.7421875", 3.0)	102361	("0.703125", "0.703125", 3.0)	PD	no CB
NSCLC_IMMUNO-071	M	79	sarcomatoid carcinoma	LU-PEMBROLIZUMAB	IVa	353897	("0.78125", "0.78125", 3.0)	326263	("0.78125", "0.78125", 3.0)	SD	no CB
NSCLC_IMMUNO-072	F	79	mixed adenocarcinoma/squamous cell carcinoma	LU-PEMBROLIZUMAB (1ST LINE)	IVa	110113	("0.783203", "0.783203", 2.5)	115806	("0.841796875", "0.841796875", 2.0)	PD	no CB
NSCLC_IMMUNO-075	M	76	adenocarcinoma	LU-PEMBROLIZUMAB + CARBOPLATIN + PEMETREXED	IVa	129968	("0.8203125", "0.8203125", 3.0)	136775	("0.6953125", "0.6953125", 3.0)	PR	no CB
NSCLC_IMMUNO-077	F	72	adenocarcinoma	LU-PEMBROLIZUMAB (1ST LINE)	IVb	159356	("0.80078125", "0.80078125", 2.0)	148179	("0.80859375", "0.80859375", 2.0)	SD	CB
NSCLC_IMMUNO-078	M	66	adenocarcinoma	LU-PEMBROLIZUMAB	IV	306118	("0.92578125", "0.92578125", 3.0)	253877	("0.87890625", "0.87890625", 3.0)	PD	no CB
NSCLC_IMMUNO-079	F	79	squamous cell carcinoma	LU-PEMBROLIZUMAB (1ST LINE)	IVb	178779	("0.666015625", "0.666015625", 2.0)	154097	("0.73828125", "0.73828125", 2.0)	PD	no CB
NSCLC_IMMUNO-082	F	73	adenocarcinoma	LU-PEMBROLIZUMAB (1ST LINE)	IIIc	269136	("0.8203125", "0.8203125", 3.0)	319777	("0.78125", "0.78125", 3.0)	PD	no CB
NSCLC_IMMUNO-085	M	54	squamous cell carcinoma	LU-PEMBROLIZUMAB (1ST LINE)	IVa	402865	("0.78125", "0.78125", 3.0)	359482	("0.78125", "0.78125", 3.0)	SD	no CB
NSCLC_IMMUNO-086	M	82	adenocarcinoma	LU-PEMBROLIZUMAB	IVb	273500	("0.8359375", "0.8359375", 2.0)	343846	("0.833984", "0.833984", 2.0)	PD	no CB
NSCLC_IMMUNO-087	M	56	adenocarcinoma	LU-PEMBROLIZUMAB	IVa	116765	("0.873046875", "0.873046875", 3.0)	123063	("0.96484375", "0.96484375", 3.0)	PD	no CB
NSCLC_IMMUNO-089	F	72	adenocarcinoma	LU-PEMBROLIZUMAB + CARBOPLATIN + PEMETREXED	IVb	123465	("0.735", "0.735", 3.0)	123465	("0.735", "0.735", 3.0)	SD	CB
NSCLC_IMMUNO-090	F	73	adenocarcinoma	LU-PEMBROLIZUMAB (1ST LINE)	IVa	48409.1	("0.7421875", "0.7421875", 3.0)	59696.3	("0.83203125", "0.83203125", 3.0)	SD	CB
NSCLC_IMMUNO-092	F	56	adenocarcinoma	LU-PEMBROLIZUMAB (1ST LINE)	IVa	256905	("0.703125", "0.703125", 3.0)	245489	("0.76171875", "0.76171875", 3.0)	PR	CB
NSCLC_IMMUNO-094	F	64	adenocarcinoma	LU-PEMBROLIZUMAB + CARBOPLATIN + PEMETREXED	IVa	97915.8	("0.875", "0.875", 3.0)	114745	("0.859375", "0.859375", 3.0)	PR	CB
NSCLC_IMMUNO-096	F	59	adenocarcinoma	LU-PEMBROLIZUMAB + CARBOPLATIN + PEMETREXED	IVa	83679.6	("0.703125", "0.703125", 3.0)	75949.4	("0.703125", "0.703125", 3.0)	PR	CB
NSCLC_IMMUNO-099	F	79	adenocarcinoma	LU-PEMBROLIZUMAB + CARBOPLATIN + PEMETREXED	IVa	95903.2	("0.8046875", "0.8046875", 2.0)	86601.9	("0.8125", "0.8125", 2.0)	PR	CB
NSCLC_IMMUNO-101	F	62	adenocarcinoma	LU-PEMBROLIZUMAB (1ST LINE)	IVb	80348.3	("0.83203125", "0.83203125", 3.0)	111160	("0.80078125", "0.80078125", 3.0)	PR	CB
NSCLC_IMMUNO-102	M	70	adenocarcinoma	LU-PEMBROLIZUMAB + CARBOPLATIN + PEMETREXED	IVb	412228	("0.90234375", "0.90234375", 3.0)	367924	("0.91015625", "0.91015625", 3.0)	SD	CB
NSCLC_IMMUNO-103	M	82	adenocarcinoma	LU-PEMBROLIZUMAB + CARBOPLATIN + PEMETREXED	IIIb	282697	("0.78125", "0.78125", 3.0)	292601	("0.875", "0.875", 3.0)	PR	CB
NSCLC_IMMUNO-104	M	92	squamous cell carcinoma	LU-PEMBROLIZUMAB (1ST LINE)	IIIb	58385	("0.78125", "0.78125", 3.0)	52913.8	("0.78125", "0.78125", 3.0)	SD	no CB
NSCLC_IMMUNO-106	M	57	adenocarcinoma	LU-PEMBROLIZUMAB + CARBOPLATIN + PEMETREXED	IVb	300834	("0.80078125", "0.80078125", 3.0)	301033	("0.875", "0.875", 3.0)	SD	CB
